# Supplementary material for: ChromPolymerDB: a high-resolution database of single-cell 3D chromatin structures for functional genomics
Source: Nucleic Acids Res. 2025 Nov 18;54(D1):D994–D1004. doi: 10.1093/nar/gkaf1233 (PMC12807782; doi:10.1093/nar/gkaf1233)
Supplement: gkaf1233_Supplemental_Files [file gkaf1233_supplemental_files.zip]

Archive with 2 entries (2 files):
- Supplementary_Figure_Methods_NAR.docx
- Supplementary_Table_NAR.xlsx
